# Supplementary material for: Shotgun Metagenome Analysis of Two Schizaphis graminum Biotypes over Time With and Without Carried Cereal Yellow Dwarf Virus
Source: Insects. 2025 May 23;16(6):554. doi: 10.3390/insects16060554 (PMC12193481; doi:10.3390/insects16060554)
Supplement: Supplementary file 1 [file insects-16-00554-s001.zip]

Archive with 13 entries (13 files):
- Figure S1-Family-byOrg.tif
- Figure S2-Order-byOrg.tif
- Figure S3-Class-byOrg.tif
- Figure S4-Phylum-byOrg.tif
- Table S1.pdf
- Table S2.pdf
- Table S3.pdf
- Table S4.pdf
- Table S5.pdf
- Table S6.pdf
- Table S7.pdf
- Table S8.pdf
- Table S9.pdf
